# Supplementary material for: Comparative Characterization of Human Meibomian Glands, Free Sebaceous Glands, and Hair-Associated Sebaceous Glands Based on Biomarkers, Analysis of Secretion Composition, and Gland Morphology
Source: Int J Mol Sci. 2024 Mar 7;25(6):3109. doi: 10.3390/ijms25063109 (PMC10970278; doi:10.3390/ijms25063109)
Supplement: Supplementary file 1 [file ijms-25-03109-s001.zip]

Archive with 14 entries (14 files):
- Legends supplementary figures.pdf
- Supplementary Figure S1 CK1.pdf
- Supplementary Figure S10 Claudin 5.pdf
- Supplementary Figure S11 Claudin 5 control kidney.pdf
- Supplementary Figure S12 Three dimensional reconstruction.pdf
- Supplementary Figure S13 Evaporator.pdf
- Supplementary Figure S2 CK8.pdf
- Supplementary Figure S3 CK14.pdf
- Supplementary Figure S4 N-cadherin.pdf
- Supplementary Figure S5 Desmoglein 1.pdf
- Supplementary Figure S6 Desmoplakin.pdf
- Supplementary Figure S7 Desmocollin 3.pdf
- Supplementary Figure S8 Plakoglobin.pdf
- Supplementary Figure S9 E-Cadherin.pdf
